# Supplementary material for: The Association between Salivary Metabolites and Gingival Bleeding Score in Healthy Subjects: A Pilot Study
Source: Int J Mol Sci. 2024 May 17;25(10):5448. doi: 10.3390/ijms25105448 (PMC11122368; doi:10.3390/ijms25105448)
Supplement: Supplementary file 1 [file ijms-25-05448-s001.zip]

Archive with 1 entries (1 files):
- ijms-2987435-supplementary.pdf
